# Supplementary material for: Suppressive Effects of Volatile Compounds from Bacillus spp. on Magnaporthe oryzae Triticum (MoT) Pathotype, Causal Agent of Wheat Blast
Source: Microorganisms. 2023 May 16;11(5):1291. doi: 10.3390/microorganisms11051291 (PMC10221767; doi:10.3390/microorganisms11051291)
Supplement: Supplementary file 1 [file microorganisms-11-01291-s001.zip]

Archive with 1 entries (1 files):
- microorganisms-2376363-supplementary.pdf
